# Supplementary material for: Personalized 5-Year Prostate Cancer Risk Prediction Model in Korea Based on Nationwide Representative Data
Source: J Pers Med. 2021 Dec 21;12(1):2. doi: 10.3390/jpm12010002 (PMC8780119; doi:10.3390/jpm12010002)
Supplement: Supplementary file 1 [file jpm-12-00002-s001.zip]

Archive with 1 entries (1 files):
- jpm-1470382-supplementary.pdf
